# Supplementary material for: Optimized Xenograft Protocol for Chronic Lymphocytic Leukemia Results in High Engraftment Efficiency for All CLL Subgroups
Source: Int J Mol Sci. 2019 Dec 12;20(24):6277. doi: 10.3390/ijms20246277 (PMC6940872; doi:10.3390/ijms20246277)
Supplement: Supplementary file 1 [file ijms-20-06277-s001.zip]

Archive with 4 entries (3 files):
- ijms-661483-supplementary/
- ijms-661483-supplementary/Decker Figure S1+2+3+4.pdf
- ijms-661483-supplementary/Decker Table S1_new.pdf
- ijms-661483-supplementary/Decker Table S2.pdf
